# Supplementary material for: A new species of Boloponera from Sekhukhuneland, South Africa (Hymenoptera, Formicidae, Ponerinae)
Source: Zookeys. 2018 Nov 21;(798):23–44. doi: 10.3897/zookeys.798.28606 (PMC6262044; doi:10.3897/zookeys.798.28606)
Supplement: XML Treatment for Boloponera ikemkha [file zookeys.798.28606-treatment1.xml]

<!DOCTYPE tp:taxon-treatment
  PUBLIC "-//TaxonX//DTD Taxonomic Treatment Publishing DTD v0 20100105//EN" "tax-treatment-NSO.dtd">
<tp:taxon-treatment xmlns:tp="http://www.plazi.org/taxpub"><tp:treatment-meta><kwd-group><label>Taxon classification</label><kwd><named-content xmlns:xlink="http://www.w3.org/1999/xlink" content-type="kingdom">Animalia</named-content></kwd><kwd><named-content xmlns:xlink="http://www.w3.org/1999/xlink" content-type="order">Hymenoptera</named-content></kwd><kwd><named-content xmlns:xlink="http://www.w3.org/1999/xlink" content-type="family">Formicidae</named-content></kwd></kwd-group><mixed-citation publication-type="journal"><person-group><name><surname>Hawkes</surname><given-names>Peter G.</given-names></name></person-group><article-title>A new species of <italic><tp:taxon-name><tp:taxon-name-part taxon-name-part-type="genus" reg="Boloponera">Boloponera</tp:taxon-name-part></tp:taxon-name></italic> from Sekhukhuneland, South Africa (<tp:taxon-name><tp:taxon-name-part taxon-name-part-type="order">Hymenoptera</tp:taxon-name-part></tp:taxon-name>, <tp:taxon-name><tp:taxon-name-part taxon-name-part-type="family">Formicidae</tp:taxon-name-part></tp:taxon-name>, <tp:taxon-name><tp:taxon-name-part taxon-name-part-type="subfamily">Ponerinae</tp:taxon-name-part></tp:taxon-name>)</article-title><source>Zookeys</source><day>21</day><month>11</month><year>2018</year><volume>2018</volume><issue>798</issue><fpage>23</fpage><lpage>44</lpage><pub-id pub-id-type="doi">10.3897/zookeys.798.28606</pub-id></mixed-citation></tp:treatment-meta><tp:nomenclature><tp:taxon-name>
              <tp:taxon-name-part taxon-name-part-type="genus" reg="Boloponera">Boloponera</tp:taxon-name-part>
              <tp:taxon-name-part taxon-name-part-type="species" reg="ikemkha">ikemkha</tp:taxon-name-part>
              <object-id xmlns:xlink="http://www.w3.org/1999/xlink" content-type="zoobank" xlink:type="simple">http://zoobank.org/8849C864-5D24-4BD6-A772-A09F2D8E9C7F</object-id>
            </tp:taxon-name><tp:taxon-status xmlns:xlink="http://www.w3.org/1999/xlink" xlink:type="simple">sp. n.</tp:taxon-status><xref ref-type="fig" rid="F1">Adult, Fig. 1A–F</xref><xref ref-type="fig" rid="F2">, Fig. 2A–F</xref><xref ref-type="fig" rid="F3">, Fig. 3A–B</xref><xref ref-type="fig" rid="F4">, Larva, Fig. 4A–E</xref></tp:nomenclature><tp:treatment-sec sec-type="description" id="SECID0ECGAE"><title>Worker measurements</title><p>(3 measured, holotype in parentheses): <abbrev xmlns:xlink="http://www.w3.org/1999/xlink" xlink:title="Total Length" id="ABBRID0EIGAE" xlink:type="simple">TL</abbrev> 3.35–3.42 (3.42), <abbrev xmlns:xlink="http://www.w3.org/1999/xlink" xlink:title="Head Length" id="ABBRID0EMGAE" xlink:type="simple">HL</abbrev> 0.76–0.77 (0.77), <abbrev xmlns:xlink="http://www.w3.org/1999/xlink" xlink:title="Head Width" id="ABBRID0EQGAE" xlink:type="simple">HW</abbrev> 0.61–0.62 (0.62), <abbrev xmlns:xlink="http://www.w3.org/1999/xlink" xlink:title="Head height" id="ABBRID0EUGAE" xlink:type="simple">HH</abbrev> 0.48–0.49 (0.49), <abbrev xmlns:xlink="http://www.w3.org/1999/xlink" xlink:title="Scape Length" id="ABBRID0EYGAE" xlink:type="simple">SL</abbrev> 0.43–0.44 (0.44), <abbrev xmlns:xlink="http://www.w3.org/1999/xlink" xlink:title="Torular lobe width" id="ABBRID0E3GAE" xlink:type="simple">TLW</abbrev> 0.28–0.29 (0.28), <abbrev xmlns:xlink="http://www.w3.org/1999/xlink" xlink:title="Maximum length of mandible from apex to intersection with the outer clypeal margin" id="ABBRID0EAHAE" xlink:type="simple">ML</abbrev> 0.46 (0.46), <abbrev xmlns:xlink="http://www.w3.org/1999/xlink" xlink:title="Pronotal Width" id="ABBRID0EEHAE" xlink:type="simple">PW</abbrev> 0.45–0.46 (0.45), <abbrev xmlns:xlink="http://www.w3.org/1999/xlink" xlink:title="Weber’s Length" id="ABBRID0EIHAE" xlink:type="simple">WL</abbrev> 1.06–1.08 (1.07), <abbrev xmlns:xlink="http://www.w3.org/1999/xlink" xlink:title="Maximum height of petiole node in profile view, excluding the subpetiolar process" id="ABBRID0EMHAE" xlink:type="simple">PeNH</abbrev> 0.38–0.39 (0.39), <abbrev xmlns:xlink="http://www.w3.org/1999/xlink" xlink:title="Maximum height of petiole in profile view, including the subpetiolar process" id="ABBRID0EQHAE" xlink:type="simple">PeH</abbrev> 0.43–0.44 (0.43), <abbrev xmlns:xlink="http://www.w3.org/1999/xlink" xlink:title="Maximum width of petiole in dorsal view" id="ABBRID0EUHAE" xlink:type="simple">PeW</abbrev> 0.34–0.35 (0.34), <abbrev xmlns:xlink="http://www.w3.org/1999/xlink" xlink:title="Maximum length of petiole node in profile view" id="ABBRID0EYHAE" xlink:type="simple">PeNL</abbrev> 0.36–0.37 (0.36), <abbrev xmlns:xlink="http://www.w3.org/1999/xlink" xlink:title="Maximum length of dorsal surface of the protibia measured from the proximal constriction to the apex" id="ABBRID0E3HAE" xlink:type="simple">ProTL</abbrev> 0.36–0.38 (0.37), <abbrev xmlns:xlink="http://www.w3.org/1999/xlink" xlink:title="Maximum length of dorsal surface of the mesotibia measured from the proximal constriction to the apex" id="ABBRID0EAIAE" xlink:type="simple">MesTL</abbrev> 0.30–0.32 (0.31), <abbrev xmlns:xlink="http://www.w3.org/1999/xlink" xlink:title="Maximum length of dorsal surface of the metatibia measured from the proximal constriction to the apex" id="ABBRID0EEIAE" xlink:type="simple">MetTL</abbrev> 0.38–0.39 (0.38), <abbrev xmlns:xlink="http://www.w3.org/1999/xlink" xlink:title="Maximum length of first gastral tergite (A3) in dorsal view" id="ABBRID0EIIAE" xlink:type="simple">Gt1L</abbrev> 0.56–0.57 (0.57), <abbrev xmlns:xlink="http://www.w3.org/1999/xlink" xlink:title="Maximum width of first gastral tergite (A3) in dorsal view" id="ABBRID0EMIAE" xlink:type="simple">Gt1W</abbrev> 0.57–0.58 (0.58), <abbrev xmlns:xlink="http://www.w3.org/1999/xlink" xlink:title="Maximum length of second gastral tergite (A4) in dorsal view" id="ABBRID0EQIAE" xlink:type="simple">Gt2L</abbrev> 0.66–0.68 (0.68), <abbrev xmlns:xlink="http://www.w3.org/1999/xlink" xlink:title="Maximum width of second gastral tergite (A4) in dorsal view" id="ABBRID0EUIAE" xlink:type="simple">Gt2W</abbrev> 0.57–0.58 (0.58). <bold>Indices and estimates</bold>: <abbrev xmlns:xlink="http://www.w3.org/1999/xlink" xlink:title="Cephalic Index" id="ABBRID0E1IAE" xlink:type="simple">CI</abbrev> 80–82 (81), <abbrev xmlns:xlink="http://www.w3.org/1999/xlink" xlink:title="Scape Index" id="ABBRID0E5IAE" xlink:type="simple">SI</abbrev> 70–71 (71), <abbrev xmlns:xlink="http://www.w3.org/1999/xlink" xlink:title="Head Volume estimate" id="ABBRID0ECJAE" xlink:type="simple">HVe</abbrev> 0.117–0.124 (0.124), <abbrev xmlns:xlink="http://www.w3.org/1999/xlink" xlink:title="Gastral Tergite 1 Width Index" id="ABBRID0EGJAE" xlink:type="simple">Gt1WI</abbrev> 53–55 (55), <abbrev xmlns:xlink="http://www.w3.org/1999/xlink" xlink:title="Gastral Tergite 2 Width Index" id="ABBRID0EKJAE" xlink:type="simple">Gt2WI</abbrev> 53–55 (55) (all measurements in mm except <abbrev xmlns:xlink="http://www.w3.org/1999/xlink" xlink:title="Head Volume estimate" id="ABBRID0EOJAE" xlink:type="simple">HVe</abbrev>, which is presented in mm<sup>3</sup>).</p><fig id="F1" position="float" orientation="portrait"><label>Figure 1.</label><caption><p><italic><tp:taxon-name><tp:taxon-name-part taxon-name-part-type="genus" reg="Boloponera">Boloponera</tp:taxon-name-part><tp:taxon-name-part taxon-name-part-type="species" reg="ikemkha">ikemkha</tp:taxon-name-part></tp:taxon-name></italic>. <bold>A–C</bold> holotype worker, <ext-link xmlns:xlink="http://www.w3.org/1999/xlink" xlink:type="simple" ext-link-type="uri" xlink:href="http://data.antweb.org/specimen/CASENT0254322">CASENT0254322</ext-link><bold>A</bold> full-face view <bold>B</bold> lateral view <bold>C</bold> dorsal view <bold>D–F</bold> paratype ergatoid queen, <ext-link xmlns:xlink="http://www.w3.org/1999/xlink" xlink:type="simple" ext-link-type="uri" xlink:href="http://data.antweb.org/specimen/CASENT0254320">CASENT0254320</ext-link>, same magnifications as worker images <bold>D</bold> full-face view <bold>E</bold> lateral view <bold>F</bold> dorsal view (photographs by Peter Hawkes, from <ext-link xmlns:xlink="http://www.w3.org/1999/xlink" xlink:type="simple" ext-link-type="uri" xlink:href="http://www.AntWeb.org">www.AntWeb.org</ext-link>).</p></caption><graphic xmlns:xlink="http://www.w3.org/1999/xlink" xlink:href="zookeys-798-023-g001.jpg" position="float" orientation="portrait" xlink:type="simple" id="oo_244104.jpg"/></fig></tp:treatment-sec><tp:treatment-sec sec-type="description" id="SECID0ELLAE"><title>Description.</title><p><italic>Head</italic> subrectangular, moderately longer than wide (<abbrev xmlns:xlink="http://www.w3.org/1999/xlink" xlink:title="Cephalic Index" id="ABBRID0ETLAE" xlink:type="simple">CI</abbrev> 80–82), posterior margin shallowly indented medially, sides almost straight but slightly divergent in anterior half, rounding posteriorly into the broadly convex vertices. Torular lobes extremely large and protruding anteriorly over the clypeus, forcing the medial portion of the posterior margin of the clypeus anterad of, and overhanging, the medially concave anterior clypeal margin. Torular lobes translucent and highly polished, without any trace of striate sculpture except in the median strip between the lobes, a few piligerous foveolae present adjacent to this strip and in the posterior portion of the lobes. A pair of short, weakly diverging setae arise medially at the upper (= posterior) margin of the clypeus, a second similar but more strongly divergent and longer pair arise below these from about the midlength of the clypeus and a third pair of strongly convergent setae arise from the lower (= anterior) clypeal margin. The latter setae cross each other at about their midlength. Lateral portion of clypeus divided into sloping anterior and flat posterior sections by a transverse carina. Clypeus smooth and shining, weakly sculptured posterolaterally and with several weak and incomplete diagonal carinae anteriorly. Frontal carinae are very short, fading out immediately behind the torular lobes and failing to reach the mid-length of the head. Eyes and ocelli absent. Mandibles smooth and shining with scattered piligerous punctures, elongate, curved inward apically and each with an apical and a preapical tooth, with an additional blunt tooth near and another at the base of the masticatory margin. A fine but distinct groove arises dorsally at the base of the basal margin, running diagonally across the outer surface of the mandible, reaching the lateroventral margin at about one third of the length of the mandible and continuing along this margin to the apex, but no dorsal groove parallel to the masticatory margin is present. Antennal scapes short, stout, basally curved and distally thickened; when laid back, scapes fall short of the posterior margin of the head by about half their length. Antennal segment 2 slightly longer than broad, segments 3 to 10 distinctly broader than long. Two-segmented club formed by segment 11, which is slightly broader than long, and the apical (12<sup>th</sup>) segment, which is twice as long as broad. Scapes with strong sub-appressed pubescence only, lacking erect setae, remaining segments with appressed pubescence and short suberect setae, all segments smooth and shining, unsculptured except for piligerous punctures. Head smooth and shining with scattered piligerous foveolae everywhere apart from a small posterodorsal patch medially, the foveolae irregularly spaced but on average separated by more than their diameter. Hairs arising from the foveolae appressed and medially oriented on dorsum of head. Foveolae weakly longitudinally aligned, spaces between them smooth and shining dorsally and posteriorly but laterally, anteriorly and ventrally undose. <italic>Mesosoma</italic>: laterally striate, becoming undose dorsolaterally, the sculpture stronger on the pronotum and metapleura, weaker on the mesopleura. All dorsal surfaces smooth and shining medially, weakly undose laterally. Entire dorsal mesosoma with scattered piligerous foveolae which are more widely spaced medially. Promesonotal suture well-defined and flexible, metanotal groove entirely absent dorsally and only faintly discernible laterally. Katepisternum well-defined and isolated by a sharply incised suture, anepisternum also sharply defined dorsally, but not posteriorly, where it is contiguous with the metapleuron. Propodeal spiracles round, situated at about the mid-height of the sides of the propodeum. Propodeal declivity flanked by strongly developed translucent lamellae running from the posterolateral corners of the propodeum to the metapleural lobes, with which they are confluent. In profile the propodeal dorsum meets the declivity in an obtuse angle, the surfaces separated by a weakly defined arched edge that is confluent with the lateral lamellae. Declivity shallowly concave in dorsal view, mostly smooth, but weakly shagreenate in upper half. Metapleural lobes broadly rounded, incurved ventrally. Metapleural gland bulla expanded and protruding posterolaterally, the orifice opening dorsally and obscured posteriorly in lateral view by the upwardly extended ventral flap. Pretarsal claws without preapical teeth. Metafemur dorsally with a strip of thin cuticle slightly more than half its length through which an apparently glandular structure can be seen (see Figure <xref ref-type="fig" rid="F2">2D</xref>), the surface neither flattened nor indented; mesofemur lacking any such feature. <italic>Petiole</italic>: node in dorsal view distinctly wider behind than in front, in profile with anterior and posterior faces convergent, the node tapering to the very broadly rounded summit. Subpetiolar process keel-like, slightly recurved and produced posteriorly as a blunt point. Anterior face of node with weakly reticulate sculpture; posterior face smooth, with a few very faint short striae radiating from the posterior petiolar peduncle. Sides of node smooth posterodorsally and with undose sculpture anteroventrally restricted; dorsal surface of node smooth. Lateral and dorsal surfaces of node with scattered piligerous foveolae, which are absent from anterior and posterior faces. Anterior disc of petiole ventrally with a broad C-shaped strip of cuticle around a thinner semicircular patch (see Figure <xref ref-type="fig" rid="F2">2F</xref>). <italic>Gaster</italic> with tergites smooth and shining, very weakly undose between scattered piligerous foveolae, pubescence appressed to sub-appressed. Sting present, weakly curved. <italic>Pilosity</italic>: standing hairs absent from all dorsal surfaces of head and body apart from posterior margin of gastral tergite 2 (A4) and dorsum of subsequent tergites. Meso- and metathoracic tibiae each with a single subapical pectinate spur and a pair of elongate setae located more proximally on the ventral surface. Outer surfaces of femora as well as pro- and metathoracic tibiae with short appressed pubescence, mesothoracic tibiae with longer suberect setae. <italic>Colour</italic>: medium reddish-brown, legs and apical two antennal segments slightly paler.</p><fig id="F2" position="float" orientation="portrait"><label>Figure 2.</label><caption><p><italic><tp:taxon-name><tp:taxon-name-part taxon-name-part-type="genus" reg="Boloponera">Boloponera</tp:taxon-name-part><tp:taxon-name-part taxon-name-part-type="species" reg="ikemkha">ikemkha</tp:taxon-name-part></tp:taxon-name></italic>. <bold>A, B, D, E</bold> holotype worker <ext-link xmlns:xlink="http://www.w3.org/1999/xlink" xlink:type="simple" ext-link-type="uri" xlink:href="http://data.antweb.org/specimen/CASENT0254322">CASENT0254322</ext-link><bold>C, F</bold> paratype ergatoid queen <ext-link xmlns:xlink="http://www.w3.org/1999/xlink" xlink:type="simple" ext-link-type="uri" xlink:href="http://data.antweb.org/specimen/CASENT0254320">CASENT0254320</ext-link><bold>A</bold> head, lateral view <bold>B</bold> clypeus and mandibles <bold>C</bold> right scape, posterior view showing inflection from which length is measured <bold>D</bold> left metafemur, dorsal view <bold>E</bold> petiole, lateral view <bold>F</bold> petiole, ventral view (photographs by Peter Hawkes, from <ext-link xmlns:xlink="http://www.w3.org/1999/xlink" xlink:type="simple" ext-link-type="uri" xlink:href="http://www.AntWeb.org">www.AntWeb.org</ext-link>).</p></caption><graphic xmlns:xlink="http://www.w3.org/1999/xlink" xlink:href="zookeys-798-023-g002.jpg" position="float" orientation="portrait" xlink:type="simple" id="oo_244105.jpg"/></fig></tp:treatment-sec><tp:treatment-sec sec-type="material" id="SECID0ECOAE"><title>Material.</title><p><bold>Holotype worker</bold>. SOUTH AFRICA, Limpopo, Sekhukhune, De Grooteboom 373 KT portion 1, 1025 ±10m, -24.93625, 30.14494 ±5m, P. Hawkes, J. Fisher, S. Pillay, 08.xii.2016, TRP2016b-<abbrev xmlns:xlink="http://www.w3.org/1999/xlink" xlink:title="tailings storage facility" id="ABBRID0EKOAE" xlink:type="simple">TSF</abbrev>-131, Riverine fringe forest (in Sekhukhune Mountain Bushveld), hand collected 10–15 cm deep in soil at base of tree, <ext-link xmlns:xlink="http://www.w3.org/1999/xlink" xlink:type="simple" ext-link-type="uri" xlink:href="http://data.antweb.org/specimen/CASENT0254322">CASENT0254322</ext-link> (<named-content xmlns:xlink="http://www.w3.org/1999/xlink" content-type="dwc:institutional_code" xlink:type="simple">SAMC</named-content>).</p><p><bold>Paratype workers.</bold> 2 specimens, same data as holotype, <ext-link xmlns:xlink="http://www.w3.org/1999/xlink" xlink:type="simple" ext-link-type="uri" xlink:href="http://data.antweb.org/specimen/CASENT0254323">CASENT0254323</ext-link> (<named-content xmlns:xlink="http://www.w3.org/1999/xlink" content-type="dwc:institutional_code" xlink:type="simple">CASC</named-content>), <ext-link xmlns:xlink="http://www.w3.org/1999/xlink" xlink:type="simple" ext-link-type="uri" xlink:href="http://data.antweb.org/specimen/CASENT0254324">CASENT0254324</ext-link> (<abbrev xmlns:xlink="http://www.w3.org/1999/xlink" content-type="institution" xlink:title="AfriBugs collection, Pretoria, South Africa" id="ABBRID0ELPAE" xlink:type="simple">AFRC</abbrev>)</p></tp:treatment-sec><tp:treatment-sec sec-type="description" id="SECID0EQPAE"><title>Ergatoid queen measurements</title><p>(2 measured): <abbrev xmlns:xlink="http://www.w3.org/1999/xlink" xlink:title="Total Length" id="ABBRID0EWPAE" xlink:type="simple">TL</abbrev> 3.82–3.84, <abbrev xmlns:xlink="http://www.w3.org/1999/xlink" xlink:title="Head Length" id="ABBRID0E1PAE" xlink:type="simple">HL</abbrev> 0.84, <abbrev xmlns:xlink="http://www.w3.org/1999/xlink" xlink:title="Head Width" id="ABBRID0E5PAE" xlink:type="simple">HW</abbrev> 0.70, <abbrev xmlns:xlink="http://www.w3.org/1999/xlink" xlink:title="Head height" id="ABBRID0ECQAE" xlink:type="simple">HH</abbrev> 0.54–0.55, <abbrev xmlns:xlink="http://www.w3.org/1999/xlink" xlink:title="Scape Length" id="ABBRID0EGQAE" xlink:type="simple">SL</abbrev> 0.51, <abbrev xmlns:xlink="http://www.w3.org/1999/xlink" xlink:title="Ocular Diameter" id="ABBRID0EKQAE" xlink:type="simple">OD</abbrev> 0.06, <abbrev xmlns:xlink="http://www.w3.org/1999/xlink" xlink:title="Torular lobe width" id="ABBRID0EOQAE" xlink:type="simple">TLW</abbrev> 0.31, <abbrev xmlns:xlink="http://www.w3.org/1999/xlink" xlink:title="Maximum length of mandible from apex to intersection with the outer clypeal margin" id="ABBRID0ESQAE" xlink:type="simple">ML</abbrev> 0.48–0.49, <abbrev xmlns:xlink="http://www.w3.org/1999/xlink" xlink:title="Pronotal Width" id="ABBRID0EWQAE" xlink:type="simple">PW</abbrev> 0.51, <abbrev xmlns:xlink="http://www.w3.org/1999/xlink" xlink:title="Weber’s Length" id="ABBRID0E1QAE" xlink:type="simple">WL</abbrev> 1.17–1.18, <abbrev xmlns:xlink="http://www.w3.org/1999/xlink" xlink:title="Maximum height of petiole node in profile view, excluding the subpetiolar process" id="ABBRID0E5QAE" xlink:type="simple">PeNH</abbrev> 0.43, <abbrev xmlns:xlink="http://www.w3.org/1999/xlink" xlink:title="Maximum height of petiole in profile view, including the subpetiolar process" id="ABBRID0ECRAE" xlink:type="simple">PeH</abbrev> 0.48, <abbrev xmlns:xlink="http://www.w3.org/1999/xlink" xlink:title="Maximum width of petiole in dorsal view" id="ABBRID0EGRAE" xlink:type="simple">PeW</abbrev> 0.39–0.40, <abbrev xmlns:xlink="http://www.w3.org/1999/xlink" xlink:title="Maximum length of petiole node in profile view" id="ABBRID0EKRAE" xlink:type="simple">PeNL</abbrev> 0.40–0.41, <abbrev xmlns:xlink="http://www.w3.org/1999/xlink" xlink:title="Maximum length of dorsal surface of the protibia measured from the proximal constriction to the apex" id="ABBRID0EORAE" xlink:type="simple">ProTL</abbrev> 0.43, <abbrev xmlns:xlink="http://www.w3.org/1999/xlink" xlink:title="Maximum length of dorsal surface of the mesotibia measured from the proximal constriction to the apex" id="ABBRID0ESRAE" xlink:type="simple">MesTL</abbrev> 0.36, <abbrev xmlns:xlink="http://www.w3.org/1999/xlink" xlink:title="Maximum length of dorsal surface of the metatibia measured from the proximal constriction to the apex" id="ABBRID0EWRAE" xlink:type="simple">MetTL</abbrev> 0.47, <abbrev xmlns:xlink="http://www.w3.org/1999/xlink" xlink:title="Maximum length of first gastral tergite (A3) in dorsal view" id="ABBRID0E1RAE" xlink:type="simple">Gt1L</abbrev> 0.66, <abbrev xmlns:xlink="http://www.w3.org/1999/xlink" xlink:title="Maximum width of first gastral tergite (A3) in dorsal view" id="ABBRID0E5RAE" xlink:type="simple">Gt1W</abbrev> 0.70, <abbrev xmlns:xlink="http://www.w3.org/1999/xlink" xlink:title="Maximum length of second gastral tergite (A4) in dorsal view" id="ABBRID0ECSAE" xlink:type="simple">Gt2L</abbrev> 0.82, <abbrev xmlns:xlink="http://www.w3.org/1999/xlink" xlink:title="Maximum width of second gastral tergite (A4) in dorsal view" id="ABBRID0EGSAE" xlink:type="simple">Gt2W</abbrev> 0.71–0.72. <bold>Indices and estimates</bold>: <abbrev xmlns:xlink="http://www.w3.org/1999/xlink" xlink:title="Cephalic Index" id="ABBRID0EMSAE" xlink:type="simple">CI</abbrev> 83, <abbrev xmlns:xlink="http://www.w3.org/1999/xlink" xlink:title="Scape Index" id="ABBRID0EQSAE" xlink:type="simple">SI</abbrev> 72–73, <abbrev xmlns:xlink="http://www.w3.org/1999/xlink" xlink:title="Head Volume estimate" id="ABBRID0EUSAE" xlink:type="simple">HVe</abbrev> 0.166–0.167, <abbrev xmlns:xlink="http://www.w3.org/1999/xlink" xlink:title="Gastral Tergite 1 Width Index" id="ABBRID0EYSAE" xlink:type="simple">Gt1WI</abbrev> 60, <abbrev xmlns:xlink="http://www.w3.org/1999/xlink" xlink:title="Gastral Tergite 2 Width Index" id="ABBRID0E3SAE" xlink:type="simple">Gt2WI</abbrev> 61, <abbrev xmlns:xlink="http://www.w3.org/1999/xlink" xlink:title="Ocular Index" id="ABBRID0EATAE" xlink:type="simple">OI</abbrev> 9 (all measurements in mm except <abbrev xmlns:xlink="http://www.w3.org/1999/xlink" xlink:title="Head Volume estimate" id="ABBRID0EETAE" xlink:type="simple">HVe</abbrev>, which is presented in mm<sup>3</sup>).</p><p>Matching the description of the worker but differing in the following respects:</p><p>1. Larger overall, with head relatively slightly broader and scapes relatively slightly longer (see Table <xref ref-type="table" rid="T1">1</xref>);</p><p>2. Gastral segments 1 &amp; 2 absolutely and relatively broader and longer (see Table <xref ref-type="table" rid="T1">1</xref>, Figures <xref ref-type="fig" rid="F1">1B–F</xref>);</p><p>3. Mesosoma relatively very slightly broader (<abbrev xmlns:xlink="http://www.w3.org/1999/xlink" xlink:title="Pronotal Width" id="ABBRID0E4TAE" xlink:type="simple">PW</abbrev>/<abbrev xmlns:xlink="http://www.w3.org/1999/xlink" xlink:title="Weber’s Length" id="ABBRID0EBUAE" xlink:type="simple">WL</abbrev> 0.44 vs 0.43), metanotal suture faintly visible in dorsal view in one specimen;</p><p>4. Compound eyes present, with 12–17 rather poorly defined ommatidia of varying size and shape, making precise counts difficult;</p><p>5. Head somewhat more rounded posterolaterally (compare Figures <xref ref-type="fig" rid="F1">1A</xref> and <xref ref-type="fig" rid="F1">1D</xref>).</p><p>6. Subpetiolar process more bluntly rounded apically, not posteriorly recurved (compare Figures <xref ref-type="fig" rid="F1">1B and E</xref>).</p><p>7. Legs longer, the difference being more pronounced in the middle and hind legs (compare Figures <xref ref-type="fig" rid="F1">1C</xref> and <xref ref-type="fig" rid="F1">1F</xref> and see Table <xref ref-type="table" rid="T1">1</xref>); in absolute terms the pro-, meso- and metathoracic tibiae of the ergatoid specimens are 14%, 17% and 21% longer respectively than those of the workers and relative to Weber’s length are 4%, 7% and 10% longer.</p></tp:treatment-sec><tp:treatment-sec sec-type="Paratype ergatoid queens" id="SECID0EEVAE"><title>Paratype ergatoid queens.</title><p>2 specimens, same data as holotype worker, <ext-link xmlns:xlink="http://www.w3.org/1999/xlink" xlink:type="simple" ext-link-type="uri" xlink:href="http://data.antweb.org/specimen/CASENT0254320">CASENT0254320</ext-link> (<abbrev xmlns:xlink="http://www.w3.org/1999/xlink" content-type="institution" xlink:title="AfriBugs collection, Pretoria, South Africa" id="ABBRID0EPVAE" xlink:type="simple">AFRC</abbrev>), <ext-link xmlns:xlink="http://www.w3.org/1999/xlink" xlink:type="simple" ext-link-type="uri" xlink:href="http://data.antweb.org/specimen/CASENT0254321">CASENT0254321</ext-link> (<named-content xmlns:xlink="http://www.w3.org/1999/xlink" content-type="dwc:institutional_code" xlink:type="simple">CASC</named-content>).</p></tp:treatment-sec><tp:treatment-sec sec-type="Male" id="SECID0E5VAE"><title>Male.</title><p>Unknown.</p></tp:treatment-sec><tp:treatment-sec sec-type="etymology" id="SECID0EDWAE"><title>Etymology.</title><p><italic><tp:taxon-name><tp:taxon-name-part taxon-name-part-type="genus" reg="Boloponera"/><tp:taxon-name-part taxon-name-part-type="species" reg="ikemkha">ikemkha</tp:taxon-name-part></tp:taxon-name></italic> is derived from Ancient Egyptian (<italic>ikem</italic> = shield; <italic>kha</italic> = shining) and refers to the very large, highly polished torular lobes. The specific epithet is a noun in apposition and is thus invariant.</p><fig id="F3" position="float" orientation="portrait"><label>Figure 3.</label><caption><p>Metapleural gland openings. <bold>A, B</bold><italic><tp:taxon-name><tp:taxon-name-part taxon-name-part-type="genus" reg="Boloponera">Boloponera</tp:taxon-name-part><tp:taxon-name-part taxon-name-part-type="species" reg="ikemkha">ikemkha</tp:taxon-name-part></tp:taxon-name></italic> holotype worker, <ext-link xmlns:xlink="http://www.w3.org/1999/xlink" xlink:type="simple" ext-link-type="uri" xlink:href="http://data.antweb.org/specimen/CASENT0254322">CASENT0254322</ext-link><bold>A</bold> profile view <bold>B</bold> dorsal view <bold>C, D</bold><italic><tp:taxon-name><tp:taxon-name-part taxon-name-part-type="genus" reg="Plectroctena">Plectroctena</tp:taxon-name-part><tp:taxon-name-part taxon-name-part-type="species" reg="strigosa">strigosa</tp:taxon-name-part></tp:taxon-name></italic><ext-link xmlns:xlink="http://www.w3.org/1999/xlink" xlink:type="simple" ext-link-type="uri" xlink:href="http://data.antweb.org/specimen/CASENT0235672">CASENT0235672</ext-link><bold>C</bold> profile view <bold>D</bold> dorsal view. Metapleural gland openings indicated by arrows (photographs by Peter Hawkes, from <ext-link xmlns:xlink="http://www.w3.org/1999/xlink" xlink:type="simple" ext-link-type="uri" xlink:href="http://www.AntWeb.org">www.AntWeb.org</ext-link>).</p></caption><graphic xmlns:xlink="http://www.w3.org/1999/xlink" xlink:href="zookeys-798-023-g003.jpg" position="float" orientation="portrait" xlink:type="simple" id="oo_244106.jpg"/></fig><table-wrap id="T1" position="float" orientation="portrait"><label>Table 1.</label><caption><p>Comparison of worker and ergatoid queen measurements (in mm) and indices of <italic><tp:taxon-name><tp:taxon-name-part taxon-name-part-type="genus" reg="Boloponera">B.</tp:taxon-name-part><tp:taxon-name-part taxon-name-part-type="species" reg="ikhemka">ikhemka</tp:taxon-name-part></tp:taxon-name></italic>; values presented as mean ± standard deviation.</p></caption><table id="TID0ECDAE" rules="all"><tbody><tr><th rowspan="1" colspan="1">Caste</th><th rowspan="1" colspan="1">
                      <abbrev xmlns:xlink="http://www.w3.org/1999/xlink" xlink:title="Total Length" id="ABBRID0EVZAE" xlink:type="simple">TL</abbrev>
                    </th><th rowspan="1" colspan="1">
                      <abbrev xmlns:xlink="http://www.w3.org/1999/xlink" xlink:title="Cephalic Index" id="ABBRID0E4ZAE" xlink:type="simple">CI</abbrev>
                    </th><th rowspan="1" colspan="1">
                      <abbrev xmlns:xlink="http://www.w3.org/1999/xlink" xlink:title="Scape Index" id="ABBRID0EF1AE" xlink:type="simple">SI</abbrev>
                    </th><th rowspan="1" colspan="1">
                      <abbrev xmlns:xlink="http://www.w3.org/1999/xlink" xlink:title="Gastral Tergite 1 Width Index" id="ABBRID0EN1AE" xlink:type="simple">Gt1WI</abbrev>
                    </th><th rowspan="1" colspan="1">
                      <abbrev xmlns:xlink="http://www.w3.org/1999/xlink" xlink:title="Gastral Tergite 1 Length Index" id="ABBRID0EV1AE" xlink:type="simple">Gt1LI</abbrev>
                    </th><th rowspan="1" colspan="1">
                      <abbrev xmlns:xlink="http://www.w3.org/1999/xlink" xlink:title="Gastral Tergite 2 Width Index" id="ABBRID0E41AE" xlink:type="simple">Gt2WI</abbrev>
                    </th><th rowspan="1" colspan="1">
                      <abbrev xmlns:xlink="http://www.w3.org/1999/xlink" xlink:title="Gastral Tergite 2 Length Index" id="ABBRID0EF2AE" xlink:type="simple">Gt2LI</abbrev>
                    </th><th rowspan="1" colspan="1"><abbrev xmlns:xlink="http://www.w3.org/1999/xlink" xlink:title="Maximum length of dorsal surface of the protibia measured from the proximal constriction to the apex" id="ABBRID0EN2AE" xlink:type="simple">ProTL</abbrev>/<abbrev xmlns:xlink="http://www.w3.org/1999/xlink" xlink:title="Weber’s Length" id="ABBRID0ER2AE" xlink:type="simple">WL</abbrev></th><th rowspan="1" colspan="1"><abbrev xmlns:xlink="http://www.w3.org/1999/xlink" xlink:title="Maximum length of dorsal surface of the mesotibia measured from the proximal constriction to the apex" id="ABBRID0EY2AE" xlink:type="simple">MesTL</abbrev>/<abbrev xmlns:xlink="http://www.w3.org/1999/xlink" xlink:title="Weber’s Length" id="ABBRID0E32AE" xlink:type="simple">WL</abbrev></th><th rowspan="1" colspan="1"><abbrev xmlns:xlink="http://www.w3.org/1999/xlink" xlink:title="Maximum length of dorsal surface of the metatibia measured from the proximal constriction to the apex" id="ABBRID0ED3AE" xlink:type="simple">MetTL</abbrev>/<abbrev xmlns:xlink="http://www.w3.org/1999/xlink" xlink:title="Weber’s Length" id="ABBRID0EH3AE" xlink:type="simple">WL</abbrev></th></tr><tr><td rowspan="1" colspan="1">Worker</td><td rowspan="1" colspan="1"><bold>3.39</bold> ± 0.04</td><td rowspan="1" colspan="1"><bold>81</bold> ± 0.70</td><td rowspan="1" colspan="1"><bold>70</bold> ± 0.65</td><td rowspan="1" colspan="1"><bold>54</bold> ± 0.64</td><td rowspan="1" colspan="1"><bold>54</bold> ± 0.75</td><td rowspan="1" colspan="1"><bold>53</bold> ± 0.73</td><td rowspan="1" colspan="1"><bold>63</bold> ± 0.53</td><td rowspan="1" colspan="1"><bold>0.35</bold> ± 0.006</td><td rowspan="1" colspan="1"><bold>0.29</bold> ± 0.004</td><td rowspan="1" colspan="1"><bold>0.36</bold> ± 0.003</td></tr><tr><td rowspan="1" colspan="1">Ergatoid queen</td><td rowspan="1" colspan="1"><bold>3.83</bold> ± 0.01</td><td rowspan="1" colspan="1"><bold>83</bold> ± 0.30</td><td rowspan="1" colspan="1"><bold>73</bold> ± 0.20</td><td rowspan="1" colspan="1"><bold>60</bold> ± 0.02</td><td rowspan="1" colspan="1"><bold>61</bold> ± 0.02</td><td rowspan="1" colspan="1"><bold>56</bold> ± 0.27</td><td rowspan="1" colspan="1"><bold>70</bold> ± 0.43</td><td rowspan="1" colspan="1"><bold>0.36</bold> ± 0.001</td><td rowspan="1" colspan="1"><bold>0.31</bold> ± 0.001</td><td rowspan="1" colspan="1"><bold>0.40</bold> ± 0.002</td></tr></tbody></table></table-wrap></tp:treatment-sec><tp:treatment-sec sec-type="Larval morphology" id="SECID0ELAAG"><title>Larval morphology.</title><p>Mature (assumed, based on size) larva: white, length through spiracles 4.1 ± 0.7 mm (three measured), elongate pogonomyrmecoid form, weakly curved but distinctly differentiated into head, neck (T1–3 + AI–II) and body (AIII–X). Tubercles yellowish-white, very numerous (708 on <ext-link xmlns:xlink="http://www.w3.org/1999/xlink" xlink:type="simple" ext-link-type="uri" xlink:href="http://data.antweb.org/specimen/CASENT0257322">CASENT0257322</ext-link>), conoid with 0–2 simple hairs (0–2 on T1–T3, 0–1 on AI–AX) and surmounted by an elongate slender cone with spinulose integument (= conoid with spine <italic>sensu</italic><xref ref-type="bibr" rid="B19">Wheeler and Wheeler 1976a</xref>). Tubercles absent ventrally on T1–T3.</p><p><italic>Anus</italic> ventral, a weakly recurved transverse slit approximately 0.1 mm across, with a very fine anterior and much larger posterior lip (Figure <xref ref-type="fig" rid="F4">4E</xref>), four tubercles (conoid with a spine and two setae) arranged in a semicircle just behind the anus. Spiracles visible on T2–T3 and A1–A8, all ten of similar diameter (3.5–4.0μm); each set in a short cone-like peg set in a slight depression and with spinules on the inner surface of the atrium (Figure <xref ref-type="fig" rid="F4">4D</xref>). Thoracic segments and first eight abdominal segments distinct; abdominal segments nine and ten difficult to distinguish. Spinules abundant, in scattered short transverse rows of 2–7 posteriorly, longer rows ventrally on thoracic segments.</p><fig id="F4" position="float" orientation="portrait"><label>Figure 4.</label><caption><p><italic><tp:taxon-name><tp:taxon-name-part taxon-name-part-type="genus" reg="Boloponera">Boloponera</tp:taxon-name-part><tp:taxon-name-part taxon-name-part-type="species" reg="ikemkha">ikemkha</tp:taxon-name-part></tp:taxon-name></italic> larva. <bold>A–B</bold><ext-link xmlns:xlink="http://www.w3.org/1999/xlink" xlink:type="simple" ext-link-type="uri" xlink:href="http://data.antweb.org/specimen/CASENT0257321">CASENT0257321</ext-link><bold>A</bold> lateral view before coating for <abbrev xmlns:xlink="http://www.w3.org/1999/xlink" xlink:title="Scanning electron microscope" id="ABBRID0EECAG" xlink:type="simple">SEM</abbrev>. (Photo by Peter Hawkes, from <ext-link xmlns:xlink="http://www.w3.org/1999/xlink" xlink:type="simple" ext-link-type="uri" xlink:href="http://www.AntWeb.org">www.AntWeb.org</ext-link>) <bold>B</bold> head, dorsal view <bold>C–E</bold><ext-link xmlns:xlink="http://www.w3.org/1999/xlink" xlink:type="simple" ext-link-type="uri" xlink:href="http://data.antweb.org/specimen/CASENT0257322">CASENT0257322</ext-link><bold>C</bold> left antenna <bold>D</bold> left spiracle on abdominal segment 2 <bold>E</bold> anus with associated tubercles (<abbrev xmlns:xlink="http://www.w3.org/1999/xlink" xlink:title="Scanning electron microscope" id="ABBRID0E3CAG" xlink:type="simple">SEM</abbrev> images by Peter Hawkes &amp; Jonathan Fisher, from <ext-link xmlns:xlink="http://www.w3.org/1999/xlink" xlink:type="simple" ext-link-type="uri" xlink:href="http://www.AntWeb.org">www.AntWeb.org</ext-link>).</p></caption><graphic xmlns:xlink="http://www.w3.org/1999/xlink" xlink:href="zookeys-798-023-g004.jpg" position="float" orientation="portrait" xlink:type="simple" id="oo_244107.jpg"/></fig><p><italic>Head</italic> small (0.32 mm, ca. 8% of body length) subquadrate, clypeus arcuate, antennae high on head, at about the upper third, each an elongate oval with stronger lateral but weak anterior and posterior demarcation, the three weakly defined sensilla each with a small blunt subglobular spinule. Hairs on head very sparse (ca. 16–20) and short (approximately 5 μm): two on each side near the anterolateral margin of median portion of clypeus, two on each side near posterolateral margin of clypeus, one on the side of head behind the mandibular insertion, a short longitudinal row of 2–3 hairs on sides near posterolateral corners of head and a single hair on each side between these rows, behind the level of the antennae. Labrum subrectangular, slightly wider than long, with a row of four hairs on the anterior margin, a few rows of elongate spinules posteriorly on the ventral border and numerous rows on the posterior margin. Mandible pogonomyrmecoid, with a sharp-edged, strongly inwardly curved apical tooth and two very blunt preapical teeth. Maxillae paraboloidal, anterior and interior surfaces of the lacinia with rows of spinules, stipes without spinules, but with 3–4 hairs on the outer surface; the paxilliform maxillary palp stouter and sub-equal in length to the digitiform galea, both with apical and subapical sensilla. Anterior surface of labium with short rows of elongate spinules, labial palps paxilliform and ventrolaterally situated, with one subapical and three apical sensilla. Hypopharynx densely spinulose, the spinules arranged similarly to those on the posterior margin of the labrum.</p><p>Larval morphology is similar to that described for <italic><tp:taxon-name><tp:taxon-name-part taxon-name-part-type="genus" reg="Plectroctena">Plectroctena</tp:taxon-name-part><tp:taxon-name-part taxon-name-part-type="species" reg="cryptica">cryptica</tp:taxon-name-part></tp:taxon-name></italic> Bolton (<xref ref-type="bibr" rid="B20">Wheeler and Wheeler 1976b</xref>) and <italic><tp:taxon-name><tp:taxon-name-part taxon-name-part-type="genus" reg="Plectroctena">P.</tp:taxon-name-part><tp:taxon-name-part taxon-name-part-type="species" reg="mandibularis">mandibularis</tp:taxon-name-part></tp:taxon-name></italic> Smith (listed as <italic><tp:taxon-name><tp:taxon-name-part taxon-name-part-type="genus" reg="Plectroctena">P.</tp:taxon-name-part><tp:taxon-name-part taxon-name-part-type="species" reg="conjugata">conjugata</tp:taxon-name-part></tp:taxon-name></italic> Santschi in <xref ref-type="bibr" rid="B21">Wheeler and Wheeler 1989</xref>). The number of tubercles in <italic><tp:taxon-name><tp:taxon-name-part taxon-name-part-type="genus" reg="Boloponera">B.</tp:taxon-name-part><tp:taxon-name-part taxon-name-part-type="species" reg="ikhemka">ikhemka</tp:taxon-name-part></tp:taxon-name></italic> (ca. 700) is intermediate between that reported for <italic><tp:taxon-name><tp:taxon-name-part taxon-name-part-type="genus" reg="Plectroctena">P.</tp:taxon-name-part><tp:taxon-name-part taxon-name-part-type="species" reg="mandibularis">mandibularis</tp:taxon-name-part></tp:taxon-name></italic> (ca. 1600) and <italic><tp:taxon-name><tp:taxon-name-part taxon-name-part-type="genus" reg="Plectroctena">P.</tp:taxon-name-part><tp:taxon-name-part taxon-name-part-type="species" reg="cryptica">cryptica</tp:taxon-name-part></tp:taxon-name></italic> (ca. 350), the latter being similar to the 300 reported for <italic><tp:taxon-name><tp:taxon-name-part taxon-name-part-type="genus" reg="Streblognathus">Streblognathus</tp:taxon-name-part><tp:taxon-name-part taxon-name-part-type="species" reg="aethiopicus">aethiopicus</tp:taxon-name-part></tp:taxon-name></italic> (Smith) by <xref ref-type="bibr" rid="B21">Wheeler and Wheeler (1989)</xref>. The spiracle structure in <italic><tp:taxon-name><tp:taxon-name-part taxon-name-part-type="genus" reg="Boloponera">Boloponera</tp:taxon-name-part></tp:taxon-name></italic> most closely matches that described by Wheeler &amp; Wheeler (1976a) for <italic><tp:taxon-name><tp:taxon-name-part taxon-name-part-type="genus" reg="Paraponera">Paraponera</tp:taxon-name-part></tp:taxon-name></italic> and <italic><tp:taxon-name><tp:taxon-name-part taxon-name-part-type="genus" reg="Thaumatomyrmex">Thaumatomyrmex</tp:taxon-name-part></tp:taxon-name></italic>. Although the spiracle form in <italic><tp:taxon-name><tp:taxon-name-part taxon-name-part-type="genus" reg="Plectroctena">Plectroctena</tp:taxon-name-part></tp:taxon-name></italic> was not explicitly described for either <italic><tp:taxon-name><tp:taxon-name-part taxon-name-part-type="genus" reg="Plectroctena">P.</tp:taxon-name-part><tp:taxon-name-part taxon-name-part-type="species" reg="mandibularis">mandibularis</tp:taxon-name-part></tp:taxon-name></italic> or <italic><tp:taxon-name><tp:taxon-name-part taxon-name-part-type="genus" reg="Plectroctena">P.</tp:taxon-name-part><tp:taxon-name-part taxon-name-part-type="species" reg="cryptica">cryptica</tp:taxon-name-part></tp:taxon-name></italic>, inspection of a <italic><tp:taxon-name><tp:taxon-name-part taxon-name-part-type="genus" reg="Plectroctena">P.</tp:taxon-name-part><tp:taxon-name-part taxon-name-part-type="species" reg="mandibularis">mandibularis</tp:taxon-name-part></tp:taxon-name></italic> larva at 230× magnification suggests that the structure is similar in this genus; <abbrev xmlns:xlink="http://www.w3.org/1999/xlink" xlink:title="Scanning electron microscope" id="ABBRID0EGIAG" xlink:type="simple">SEM</abbrev> examination would be required to confirm this.</p></tp:treatment-sec><ref-list><ref id="B19"><mixed-citation xmlns:xlink="http://www.w3.org/1999/xlink" xlink:type="simple"><person-group><name name-style="western"><surname>Wheeler</surname><given-names>GC</given-names></name><name name-style="western"><surname>Wheeler</surname><given-names>J</given-names></name></person-group> (<year>1976a</year>) <article-title>Ant larvae: review and synthesis.</article-title><source>Memoirs of the Entomological Society of Washington</source><volume>7</volume>: <fpage>1</fpage>–<lpage>108</lpage>. <ext-link xlink:type="simple" ext-link-type="uri" xlink:href="https://archive.org/details/ants_03126">https://archive.org/details/ants_03126</ext-link></mixed-citation></ref><ref id="B20"><mixed-citation xmlns:xlink="http://www.w3.org/1999/xlink" xlink:type="simple"><person-group><name name-style="western"><surname>Wheeler</surname><given-names>GC</given-names></name><name name-style="western"><surname>Wheeler</surname><given-names>J</given-names></name></person-group> (<year>1976b</year>) <article-title>Supplementary studies on ant larvae: <tp:taxon-name><tp:taxon-name-part taxon-name-part-type="subfamily">Ponerinae</tp:taxon-name-part></tp:taxon-name>.</article-title><source>Transactions of the American Entomological Society</source><volume>102</volume>: <fpage>41</fpage>–<lpage>64</lpage>. <ext-link xlink:type="simple" ext-link-type="uri" xlink:href="https://archive.org/details/ants_03128">https://archive.org/details/ants_03128</ext-link></mixed-citation></ref><ref id="B21"><mixed-citation xmlns:xlink="http://www.w3.org/1999/xlink" xlink:type="simple"><person-group><name name-style="western"><surname>Wheeler</surname><given-names>GC</given-names></name><name name-style="western"><surname>Wheeler</surname><given-names>J</given-names></name></person-group> (<year>1989</year>) <article-title>Notes on ant larvae: <tp:taxon-name><tp:taxon-name-part taxon-name-part-type="subfamily">Ponerinae</tp:taxon-name-part></tp:taxon-name>.</article-title><source>Journal of the New York Entomological Society</source><volume>97</volume>(<issue>1</issue>): <fpage>50</fpage>–<lpage>55</lpage>. <ext-link xlink:type="simple" ext-link-type="uri" xlink:href="https://archive.org/details/ants_03225">https://archive.org/details/ants_03225</ext-link></mixed-citation></ref></ref-list></tp:taxon-treatment>
